# Supplementary material for: The scalable precision medicine open knowledge engine (SPOKE): a massive knowledge graph of biomedical information
Source: Bioinformatics. 2023 Feb 9;39(2):btad080. doi: 10.1093/bioinformatics/btad080 (PMC9940622; doi:10.1093/bioinformatics/btad080)
Supplement: btad080_Supplementary_Data [file btad080_supplementary_data.zip]

Archive with 4 entries (4 files):
- Suppl_Fig2.ai
- SupTable1.xlsx
- Table1_SupTable1.xlsx
- Suppl_Fig1.ai
