# Supplementary material for: The scalable precision medicine open knowledge engine (SPOKE): a massive knowledge graph of biomedical information
Source: Bioinformatics. 2023 Feb 9;39(2):btad080. doi: 10.1093/bioinformatics/btad080 (PMC9940622; doi:10.1093/bioinformatics/btad080)
Supplement: btad080_Supplementary_Data [file btad080_supplementary_data.zip › Table1_SupTable1.xlsx]

## Sheet: nodes
Table 1. SPOKE nodes
Node	Label	Description	Count	Source
1	Anatomy	Tissue (from UBERON)	15239	http://obophenotype.github.io/uberon/
2	AnatomyCellType	Intermediate node built by combining cell type and anatomy	102	N/A
3	BiologicalProcess	from Gene Ontolology	13343	http://geneontology.org
4	CellType	from Gene Ontolology	54	https://www.ebi.ac.uk/ols/ontologies/cl
5	CellularComponent	from Gene Ontolology	1722	http://geneontology.org
6	Compound	pharmacological or metabolic compound	2112091	https://www.ebi.ac.uk/chembl/
7	Disease	Disease	10932	https://disease-ontology.org
8	EC	Enzymatic activity	8287	https://iubmb.qmul.ac.uk/enzyme/
9	Food	Food	992	https://foodon.org
10	Gene	Gene (Entrez)	20086	https://www.ncbi.nlm.nih.gov/gene
11	MolecularFunction	from Gene Ontolology	3488	http://geneontology.org
12	Nutrient	Nutrient	39	https://www.ebi.ac.uk/chembl/
13	Organism	Organism (NCBI taxonomy)	10030	https://www.ncbi.nlm.nih.gov/taxonomy
14	Pathway	Biological Pathway	3454	https://reactome.org
15	PharmacologicClass	Pharmacological class	577	https://www.ebi.ac.uk/chembl/
16	Protein	Protein (Uniprot)	24805918	https://www.uniprot.org
17	ProteinDomain	Protein domain (Pfam)	19178	https://pfam.xfam.org
18	ProteinFamily	Protein family (Pfam)	645	https://pfam.xfam.org
19	Reaction	Metabolic reaction (KEGG or Metacyc)	22370	https://www.kegg.jp ||| https://metacyc.org
20	SideEffect	Compound side effect (SIDER)	6061	http://sideeffects.embl.de
21	Symptom	Symptom (MeSH)	1759	https://www.ncbi.nlm.nih.gov/mesh/
	Total		27056367

## Sheet: edges
Supplementary Table 1. SPOKE edges
Edge	Label	Description	Count
1	AFFECTS_CamG	Compound affects mutated gene (oncology)	15007
2	ASSOCIATES_DaG	Disease associates with gene (genetics)	160174
3	BINDS_CbP	Compound binds protein (biochemistry)	861899
4	BINDS_CbPD	Compound binds with protein domain	111629
5	CATALYZES_ECcR	Enzymatic activity (E.C.) catalyzes metabolic reaction	18049
6	CAUSES_CcSE	Compound (may) causes side effect	119340
7	CAUSES_OcD	Organism causes (may) disease	392
8	CLEAVESTO_PctP	Protein cleaves into protein (e.g. signal peptide)	27650
9	CONSUMES_RcC	(metabolic) reaction consumes compound	14606
10	CONTAINS_FcC	Food contains compound	7504
11	CONTRAINDICATES_CcD	Compound is contraindicated in disease	21910
12	DECREASEDIN_PdD	Protein (biomarker) decreased in diasease	1
13	DOWNREGULATES_AdG	Gene downregulated in tissue (anatomy)	495646
14	DOWNREGULATES_CdG	compound downregulates gene (transcript)	480658
15	DOWNREGULATES_GPdG	gene product (protein) downregulates gene (transcript)	7968
16	DOWNREGULATES_KGdG	Knocked-out (source) gene downregulates (target) gene (transcript)	251214
17	DOWNREGULATES_OGdG	overexpressed (source) gene downregulates (target) gene (transcript)	31972
18	ENCODES_GeP	Gene encodes protein	34588
19	ENCODES_OeP	Organism encodes protein	24747273
20	EXPRESSES_ACTeG	anatomy (cell type) expresses gene (transcript)	709697
21	EXPRESSES_AeG	anatomy (tissue) expresses gene (transcript)	1587542
22	HAS_PhEC	Protein has enzymatic activity (E.C.)	4932958
23	INCLUDES_PCiC	Pharmacological class includes compound	3313
24	INCREASEDIN_PiD	Protein (biomarker) increased in diasease	48
25	INTERACTS_PDiPD	Protein domain interacts with protein domain	3575
26	INTERACTS_PiP	Protein interacts with protein	986855
27	ISA_AiA	Anatomy is_a anatomy (ontological relationship)	19236
28	ISA_DiD	Disease is_a disease (ontological relationship)	15573
29	ISA_ECiEC	enzymatic activity (E.C) is_a E.C (ontological relationship)	8260
30	ISA_FiF	Food is_a food (ontological relationship)	13349
31	ISA_OiO	Organism is_a organism (taxonomical relationship)	10028
32	ISA_PWiPW	Pathway is_a pathway (hierarchical relationship)	1418
33	ISIN_ACTiiA	AnatomyCell type is localized in anatomy	102
34	ISIN_ACTiiCT	AnatomyCell type is belongs to cell type	102
35	LOCALIZES_DlA	Disease localizes (affects) to anatomy	40391
36	MEMBEROF_PDmPF	Protein domain member of protein family	7371
37	PARTICIPATES_GpBP	Gene participates in biological process	683981
38	PARTICIPATES_GpCC	Gene participates in cellular component	98376
39	PARTICIPATES_GpMF	Gene participates in molecular function	124653
40	PARTICIPATES_GpPW	Gene participates in pathway	57365
41	PARTOF_ApA	Anatomy part_of anatomy (ontological relationship)	12027
42	PARTOF_PDpP	Protein domain part of protein	15320037
43	PARTOF_PpPwG	Protein part_of pathway group	57365
44	PARTOF_PwpPw	Pathway group part of Pathway group (hierarchical relationship)	1418
45	PRESENTS_DpS	Disease presents symptom	24955
46	PRESENTS_GpS	Gene associates with symptom	102051
47	PRODUCES_RpC	(metabolic) reaction produces compound	23415
48	RESEMBLES_DrD	Disease resembles disease	65111
49	TRANSPORTS_PtC	Protein transports compound	736
50	TREATS_CtD	Compound (used to) treats disease	45361
51	UPREGULATES_AuG	Gene upregulated in tissue (anatomy)	85973
52	UPREGULATES_CuG	compound upregulates gene (transcript)	487802
53	UPREGULATES_GPuG	gene product (protein) upregulates gene (transcript)	11828
54	UPREGULATES_KGuG	Knocked-out (source) gene upregulates (target) gene (transcript)	259773
55	UPREGULATES_OGuG	overexpressed (source) gene upregulates (target) gene (transcript)	54964
	Total		53264489
